# Supplementary material for: Ten-Year Follow-Up of Mammography and Ultrasonography for Detection of Locoregional Breast Cancer Recurrence in Asian Female Patients
Source: Cancers (Basel). 2025 Dec 24;18(1):64. doi: 10.3390/cancers18010064 (PMC12784814; doi:10.3390/cancers18010064)
Supplement: Supplementary file 1 [file cancers-18-00064-s001.zip]

Archive with 1 entries (1 files):
- cancers-3934951-supplementary.pdf
